# Supplementary material for: Engineering selectivity of Cutibacterium acnes phages by epigenetic imprinting
Source: PLoS Pathog. 2022 Mar 28;18(3):e1010420. doi: 10.1371/journal.ppat.1010420 (PMC8989293; doi:10.1371/journal.ppat.1010420)
Supplement: S2 Table — (XLSX) [file ppat.1010420.s004.xlsx]

## Sheet: S2 Table
S2 Table.- Table of primers used in this study.
Primer Name	Sequence
283	ttgacggctagctcagtcctaggtacagtgctagctactagagaaagaggagaaataatgaccgctcaacgcctgca
284	tcactggtcaccaccttcgc
468	ccggccgccatggcaaacgTTctggccgcagatgg
469	ccttctggtaccctgtttcctccagatcgatcag
470	tcgggctggtacccgattcatgagtgaactcgtcc
471	aattcactagtgccagctgcttgtcagtcgaga
308	attgtccagcccacaacagcat
338	GTGCGAGTTCGACCTTCTGG
499	gccatcgaagacgaacttgaag
500	atcggtgatgagaccgtcctt
Cas3_qPCR_fwd	cagacgttcgtatgcttcctg
Cas3_qPCR_rev	caatgacaaagccctggcgt
Cas1_qPCR_fwd	actgcattgtcaaccgggatt
Cas1_qPCR_rev	agtgtcgtcgcacctgact
Cas6_qPCR_rev	cagacttgcgtacggcagt
Cas6_qPCR_fwd	accagacctgacagccctt
Cas5_qPCR_rev	caatcgttgtcgtcgtgacg
Cas5_qPCR_fwd	gaccttggaaaatgagccttg
Cas7_qPCR_rev	aatgcctcctcacagtcgtg
Cas7_qPCR_fwd	gtaaacagaacaccttcgccaa
Cse2_qPCR_fwd	CATCTTCCCGACGACTTGTTA
Cse2_qPCR_rev	cggcttgaccaagtccgat
Cse1_qPCR_rev	acttgtcgttaggaggaacttc
Cse1_qPCR_fwd	acgagatcgactcctactcg
RecA_CA_qPCR_fwd	caaggttgccaagaacaaggt
RecA_CA_qPCR_rev	atccgggttacctctgagga
